# Supplementary material for: FuNTB: a functional network clustering tool for the analysis of genome-wide genetic variants in Mycobacterium tuberculosis
Source: Bioinformatics. 2025 Jun 11;41(7):btaf341. doi: 10.1093/bioinformatics/btaf341 (PMC12255883; doi:10.1093/bioinformatics/btaf341)
Supplement: btaf341_Supplementary_Data [file btaf341_supplementary_data.zip]

Archive with 7 entries (7 files):
- FunTB_supplementary_notes.docx
- Supplementary_figure_1.TIF
- Supplementary_Figure_2.TIF
- Supplementary_Figure_3.TIF
- Supplementary_Figure_4.TIF
- Supplementary_figure_5_2.tiff
- Supplementary_Figure_6_2.tiff
